# Supplementary material for: Anthropological analyses of 30 insertion/deletion autosomal markers in five major ethnic groups of Pakistan
Source: Forensic Sci Res. 2021 Aug 28;7(2):202–6. doi: 10.1080/20961790.2021.1933366 (PMC9245971; doi:10.1080/20961790.2021.1933366)
Supplement: Supplemental Material [file TFSR_A_1933366_SM4019.zip]

Archive with 2 entries (2 files):
- Supplementary-Material-S1 of 1933366.xlsx
- Supplementary-Material-S2 of 1933366.doc
