# Supplementary material for: Anthropological analyses of 30 insertion/deletion autosomal markers in five major ethnic groups of Pakistan
Source: Forensic Sci Res. 2021 Aug 28;7(2):202–6. doi: 10.1080/20961790.2021.1933366 (PMC9245971; doi:10.1080/20961790.2021.1933366)
Supplement: Supplemental Material [file TFSR_A_1933366_SM4019.zip › Supplementary-Material-S1 of 1933366.xlsx]

## Sheet: Article
Anthropological analyses of 30 Insertion/Deletion autosomal markers in five major ethnic groups of Pakistan
Muhammad Adnan Shan* a,b, Julie Mechlenborg, Rebecca Røgen, Claus Børstinga, Niels Morlinga
a Section of Forensic Genetics, Department of Forensic Medicine, Faculty of Health and Medical Sciences, University of Copenhagen, Copenhagen, Denmark.
b Centre for Applied Molecular Biology (CAMB), University of the Punjab, Lahore, Pakistan.

## Sheet: Punjabi
Anthropological analyses of 30 Insertion/Deletion autosomal markers in five major ethnic groups of Pakistan
Muhammad Adnan Shan* a,b, Julie Mechlenborg, Rebecca Røgen, Claus Børstinga, Niels Morlinga
a Section of Forensic Genetics, Department of Forensic Medicine, Faculty of Health and Medical Sciences, University of Copenhagen, Copenhagen, Denmark.
b Centre for Applied Molecular Biology (CAMB), University of the Punjab, Lahore, Pakistan.
Supplementary Table S1a: Allele frequencies and forensic parameters of 30 Indels in 106 Punjabis.
Locus	Allele frequency		Heterozygosity		HWE test	Forensic indices
	INS	DEL	Observed	Expected	P-value	MP	TPI	PD	PE
HLD101	0.41509	0.58491	0.45283	0.48788	0.54767	0.338733	0.935185	0.661267	0.158937
HLD111	0.33019	0.66981	0.45283	0.44442	1	0.373443	0.935185	0.626557	0.158937
HLD114	0.34906	0.65094	0.37736	0.45659	0.08745	0.347633	0.776923	0.652367	0.0895355
HLD118	0.42925	0.57075	0.5	0.49231	1	0.346921	0.990196	0.653079	0.183205
HLD122	0.4434	0.5566	0.4717	0.49593	0.69408	0.339445	0.971154	0.660555	0.174832
HLD124	0.57547	0.42453	0.5283	0.49092	0.55181	0.364899	1.05208	0.635101	0.210092
HLD125	0.64151	0.35849	0.4717	0.46213	1	0.362051	0.901786	0.637949	0.14413
HLD128	0.4	0.6	0.45714	0.4823	0.68345	0.344785	0.935185	0.655215	0.158937
HLD131	0.48113	0.51887	0.49057	0.50165	0.84703	0.332681	0.95283	0.667319	0.166745
HLD133	0.33491	0.66509	0.51887	0.4476	0.12768	0.410466	1.09783	0.589534	0.229547
HLD136	0.46226	0.53774	0.43396	0.49951	0.24037	0.322357	0.901786	0.677643	0.14413
HLD39	0.53302	0.46698	0.4434	0.50018	0.24938	0.320043	0.885965	0.679957	0.137119
HLD40	0.30189	0.69811	0.45283	0.4235	0.64173	0.3932	0.885965	0.6068	0.137119
HLD45	0.63942	0.36058	0.47115	0.46335	1	0.363297	0.95283	0.636703	0.166745
HLD48	0.48113	0.51887	0.49057	0.50165	0.84676	0.335707	0.971154	0.664293	0.174832
HLD56	0.74057	0.25943	0.34906	0.38608	0.32235	0.403168	0.776923	0.596832	0.0895355
HLD58	0.36321	0.63679	0.57547	0.46477	0.01969	0.419544	1.20238	0.580456	0.2723
HLD6	0.55189	0.44811	0.46226	0.49696	0.5551	0.333749	0.95283	0.666251	0.166745
HLD64	0.73585	0.26415	0.35849	0.39059	0.45319	0.40655	0.765152	0.59345	0.0845465
HLD67	0.5566	0.4434	0.45283	0.49593	0.43082	0.334105	0.918182	0.665895	0.1514
HLD70	0.69811	0.30189	0.45283	0.4235	0.6449	0.392132	0.901786	0.607868	0.14413
HLD77	0.36321	0.63679	0.48113	0.46477	0.83481	0.371663	0.990196	0.628337	0.183205
HLD81	0.62381	0.37619	0.52381	0.47159	0.30519	0.376291	1.03061	0.62371	0.200829
HLD83	0.25943	0.74057	0.31132	0.38608	0.07308	0.399074	0.742647	0.600926	0.0751327
HLD84	0.66981	0.33019	0.4717	0.44442	0.66048	0.391776	0.95283	0.608224	0.166745
HLD88	0.50943	0.49057	0.5283	0.50219	0.69757	0.359025	1.07447	0.640975	0.219663
HLD92	0.61792	0.38208	0.5	0.47443	0.68086	0.372018	1.03061	0.627981	0.200829
HLD93	0.43396	0.56604	0.50943	0.49361	0.84279	0.349769	0.990196	0.650231	0.183205
HLD97	0.40476	0.59524	0.42857	0.48416	0.31004	0.332681	0.87069	0.667319	0.130361
HLD99	0.61321	0.38679	0.49057	0.47662	0.8391	0.359025	0.990196	0.640975	0.183205
INS: insertion; DEL: deletion; HWE: Hardy-Weinberg equilibrium; MP: matching probability; TPI: typical paternity index; PD: power of discrimination; PE: power of exclusion.

## Sheet: Pashtun
Anthropological analyses of 30 Insertion/Deletion autosomal markers in five major ethnic groups of Pakistan
Muhammad Adnan Shan* a,b, Julie Mechlenborg, Rebecca Røgen, Claus Børstinga, Niels Morlinga
a Section of Forensic Genetics, Department of Forensic Medicine, Faculty of Health and Medical Sciences, University of Copenhagen, Copenhagen, Denmark.
b Centre for Applied Molecular Biology (CAMB), University of the Punjab, Lahore, Pakistan.
Supplementary Table S1b: Allele frequencies and forensic parameters of 30 Indels in 107 Pashtuns.
Locus	Allele frequency		Heterozygosity		HWE test	Forensic indices
	INS	DEL	Observed	Expected	P-value	MP	TPI	PD	PE
HLD101	0.57944	0.42056	0.4486	0.48967	0.4296	0.332343	0.894737	0.667657	0.141006
HLD111	0.37383	0.62617	0.52336	0.47036	0.30103	0.378636	1.04082	0.621364	0.205241
HLD114	0.41589	0.58411	0.51402	0.48813	0.68994	0.354878	1	0.645122	0.1875
HLD118	0.35047	0.64953	0.42056	0.45742	0.40395	0.351734	0.87931	0.648266	0.134173
HLD122	0.43925	0.56075	0.48598	0.49493	1	0.336361	0.944444	0.663639	0.163036
HLD124	0.59346	0.40654	0.53271	0.4848	0.32217	0.384924	1.08511	0.615076	0.224178
HLD125	0.56075	0.43925	0.54206	0.49493	0.33629	0.369028	1.08511	0.630972	0.224178
HLD128	0.51429	0.48571	0.38095	0.50198	0.018	0.305966	0.796875	0.694034	0.0980791
HLD131	0.53271	0.46729	0.46729	0.5002	0.56018	0.335313	0.962264	0.664687	0.170912
HLD133	0.33178	0.66822	0.45794	0.44548	0.82912	0.385973	0.944444	0.614027	0.163036
HLD136	0.47664	0.52336	0.39252	0.50125	0.03242	0.308062	0.796875	0.691938	0.0980791
HLD39	0.54673	0.45327	0.43925	0.49796	0.24564	0.324832	0.910714	0.675168	0.148089
HLD40	0.3785	0.6215	0.43925	0.47269	0.53807	0.346493	0.87931	0.653507	0.134173
HLD45	0.68868	0.31132	0.41509	0.43083	0.82022	0.375142	0.85	0.624858	0.121235
HLD48	0.4486	0.5514	0.46729	0.49704	0.56417	0.335662	0.944444	0.664338	0.163036
HLD56	0.69811	0.30189	0.37736	0.4235	0.35825	0.37357	0.809524	0.62643	0.103545
HLD58	0.40187	0.59813	0.48598	0.483	1	0.358372	0.980769	0.641628	0.179065
HLD6	0.49065	0.50935	0.47664	0.50217	0.69808	0.337409	0.980769	0.662591	0.179065
HLD64	0.70093	0.29907	0.4486	0.42122	0.64411	0.394532	0.87931	0.605468	0.134173
HLD67	0.54206	0.45794	0.4486	0.49879	0.33074	0.326928	0.910714	0.673072	0.148089
HLD70	0.62617	0.37383	0.52336	0.47036	0.3012	0.39034	1.0625	0.60966	0.214558
HLD77	0.38785	0.61215	0.45794	0.47707	0.68855	0.350336	0.962264	0.649664	0.170912
HLD81	0.58491	0.41509	0.4717	0.48788	0.84158	0.348589	0.980769	0.651411	0.179065
HLD83	0.34579	0.65421	0.46729	0.45457	0.83223	0.368154	0.927273	0.631846	0.155431
HLD84	0.67925	0.32075	0.4717	0.43781	0.5054	0.386846	0.962264	0.613154	0.170912
HLD88	0.46262	0.53738	0.53271	0.49954	0.56168	0.359071	1.0625	0.640929	0.214558
HLD92	0.49533	0.50467	0.46729	0.5023	0.56215	0.32326	0.910714	0.67674	0.148089
HLD93	0.41121	0.58879	0.41121	0.48651	0.11639	0.327103	0.864407	0.672897	0.127585
HLD97	0.3619	0.6381	0.38095	0.46407	0.08794	0.343523	0.809524	0.656477	0.103545
HLD99	0.59346	0.40654	0.51402	0.4848	0.55349	0.370251	1.04082	0.629749	0.205241
INS: insertion; DEL: deletion; HWE: Hardy-Weinberg equilibrium; MP: matching probability; TPI: typical paternity index; PD: power of discrimination; PE: power of exclusion.

## Sheet: Sindhi
Anthropological analyses of 30 Insertion/Deletion autosomal markers in five major ethnic groups of Pakistan
Muhammad Adnan Shan* a,b, Julie Mechlenborg, Rebecca Røgen, Claus Børstinga, Niels Morlinga
a Section of Forensic Genetics, Department of Forensic Medicine, Faculty of Health and Medical Sciences, University of Copenhagen, Copenhagen, Denmark.
b Centre for Applied Molecular Biology (CAMB), University of the Punjab, Lahore, Pakistan.
Supplementary Table S1c: Allele frequencies and forensic parameters of 30 Indels in 104 Sindhis.
Locus	Allele frequency		Heterozygosity		HWE test	Forensic indices
	INS	DEL	Observed	Expected	P-value	MP	TPI	PD	PE
HLD101	0.49029	0.50971	0.49515	0.50225	1	0.349797	0.980392	0.650203	0.178899
HLD111	0.36893	0.63107	0.38835	0.46791	0.09138	0.348666	0.819672	0.651334	0.107955
HLD114	0.40777	0.59223	0.48544	0.48534	1	0.366387	1	0.633613	0.1875
HLD118	0.39806	0.60194	0.52427	0.48155	0.41535	0.389952	1.06383	0.610048	0.215126
HLD122	0.34951	0.65049	0.34951	0.45693	0.02899	0.360166	0.769231	0.639834	0.0862706
HLD124	0.56311	0.43689	0.4466	0.49444	0.42035	0.349797	0.925926	0.650203	0.154834
HLD125	0.60194	0.39806	0.48544	0.48155	1	0.363936	0.961538	0.636064	0.170592
HLD128	0.56311	0.43689	0.42718	0.49444	0.2299	0.332076	0.862069	0.667924	0.126554
HLD131	0.40594	0.59406	0.43564	0.48471	0.4079	0.344896	0.877193	0.655104	0.133236
HLD133	0.29126	0.70874	0.36893	0.41487	0.33937	0.395796	0.793651	0.604204	0.0966916
HLD136	0.55825	0.44175	0.37864	0.49562	0.01736	0.322462	0.806452	0.677538	0.102214
HLD39	0.56311	0.43689	0.4466	0.49444	0.42112	0.342445	0.925926	0.657555	0.154834
HLD40	0.26214	0.73786	0.36893	0.38873	0.61565	0.428598	0.769231	0.571402	0.0862706
HLD45	0.69417	0.30583	0.39806	0.42666	0.49596	0.389009	0.833333	0.610991	0.11392
HLD48	0.47573	0.52427	0.42718	0.50126	0.1653	0.330191	0.877193	0.669809	0.133236
HLD56	0.76214	0.23786	0.28155	0.36434	0.02882	0.452729	0.684932	0.547271	0.0519219
HLD58	0.35922	0.64078	0.48544	0.46261	0.67281	0.386182	1	0.613819	0.1875
HLD6	0.54854	0.45146	0.53398	0.4977	0.54898	0.381846	1.08696	0.618154	0.224961
HLD64	0.7767	0.2233	0.3301	0.34857	0.57906	0.45254	0.757576	0.54746	0.0813584
HLD67	0.50971	0.49029	0.37864	0.50225	0.01796	0.319634	0.819672	0.680366	0.107955
HLD70	0.62621	0.37379	0.45631	0.47042	0.83386	0.366387	0.943396	0.633613	0.162572
HLD77	0.45146	0.54854	0.41748	0.4977	0.11413	0.332076	0.862069	0.667924	0.126554
HLD81	0.60194	0.39806	0.31068	0.48155	0.00049	0.332454	0.724638	0.667546	0.067733
HLD83	0.37864	0.62136	0.50485	0.47284	0.53102	0.383731	1.02041	0.616269	0.196401
HLD84	0.63235	0.36765	0.38235	0.46726	0.08776	0.34942	0.806452	0.65058	0.102214
HLD88	0.53883	0.46117	0.47573	0.49941	0.69431	0.346781	0.961538	0.653219	0.170592
HLD92	0.52913	0.47087	0.49515	0.50073	1	0.362994	1.02041	0.637006	0.196401
HLD93	0.45146	0.54854	0.49515	0.4977	1	0.356961	1	0.643039	0.1875
HLD97	0.42718	0.57282	0.31068	0.49178	0.00026	0.322085	0.735294	0.677915	0.0720962
HLD99	0.56796	0.43204	0.47573	0.49316	0.84119	0.349043	0.943396	0.650957	0.162572
INS: insertion; DEL: deletion; HWE: Hardy-Weinberg equilibrium; MP: matching probability; TPI: typical paternity index; PD: power of discrimination; PE: power of exclusion.

## Sheet: Saraki
Anthropological analyses of 30 Insertion/Deletion autosomal markers in five major ethnic groups of Pakistan
Muhammad Adnan Shan* a,b, Julie Mechlenborg, Rebecca Røgen, Claus Børstinga, Niels Morlinga
a Section of Forensic Genetics, Department of Forensic Medicine, Faculty of Health and Medical Sciences, University of Copenhagen, Copenhagen, Denmark.
b Centre for Applied Molecular Biology (CAMB), University of the Punjab, Lahore, Pakistan.
Supplementary Table S1d: Allele frequencies and forensic parameters of 30 Indels in 103 Saraikis.
Locus	Allele frequency		Heterozygosity		HWE test	Forensic indices
	INS	DEL	Observed	Expected	P-value	MP	TPI	PD	PE
HLD101	0.45192	0.54808	0.40385	0.49777	0.07238	0.323964	0.862069	0.676036	0.126554
HLD111	0.42788	0.57212	0.47115	0.49196	0.69186	0.347633	0.961538	0.652367	0.170592
HLD114	0.40385	0.59615	0.46154	0.48384	0.68634	0.357249	0.961538	0.642752	0.170592
HLD118	0.375	0.625	0.42308	0.47101	0.30302	0.345969	0.862069	0.654031	0.126554
HLD122	0.38462	0.61538	0.46154	0.47566	0.83587	0.356879	0.909091	0.643121	0.147369
HLD124	0.63462	0.36538	0.46154	0.466	1	0.361686	0.909091	0.638314	0.147369
HLD125	0.60096	0.39904	0.49038	0.48193	1	0.363166	0.980392	0.636834	0.178899
HLD128	0.54412	0.45588	0.46078	0.49855	0.5506	0.335614	0.925926	0.664386	0.154834
HLD131	0.47115	0.52885	0.44231	0.50074	0.24443	0.327663	0.892857	0.672337	0.140173
HLD133	0.3125	0.6875	0.41346	0.43176	0.65579	0.380362	0.847458	0.619638	0.120117
HLD136	0.47596	0.52404	0.43269	0.50125	0.17438	0.322855	0.877193	0.677145	0.133236
HLD39	0.53846	0.46154	0.5	0.49944	1	0.350222	1	0.649778	0.1875
HLD40	0.27885	0.72115	0.40385	0.40412	1	0.402737	0.847458	0.597263	0.120117
HLD45	0.60096	0.39904	0.49038	0.48193	1	0.362611	1	0.637389	0.1875
HLD48	0.49519	0.50481	0.49038	0.50237	0.84507	0.338942	0.961538	0.661058	0.170592
HLD56	0.77404	0.22596	0.33654	0.3515	0.77769	0.439904	0.769231	0.560096	0.0862706
HLD58	0.39423	0.60577	0.40385	0.47993	0.14885	0.335059	0.862069	0.664941	0.126554
HLD6	0.56731	0.43269	0.48077	0.49331	0.8427	0.342825	0.943396	0.657175	0.162572
HLD64	0.80288	0.19712	0.31731	0.31805	1	0.486686	0.735294	0.513314	0.0720962
HLD67	0.61058	0.38942	0.41346	0.47784	0.21513	0.339312	0.877193	0.660688	0.133236
HLD70	0.69231	0.30769	0.42308	0.42809	1	0.387574	0.847458	0.612426	0.120117
HLD77	0.32524	0.67476	0.45631	0.44106	0.82407	0.397744	0.925926	0.602256	0.154834
HLD81	0.56311	0.43689	0.50485	0.49444	0.84375	0.357618	1.02041	0.642382	0.196401
HLD83	0.32212	0.67788	0.375	0.43882	0.17843	0.367419	0.793651	0.632581	0.0966916
HLD84	0.66827	0.33173	0.45192	0.44551	1	0.384246	0.909091	0.615754	0.147369
HLD88	0.54808	0.45192	0.34615	0.49777	0.00255	0.315644	0.757576	0.684357	0.0813584
HLD92	0.52885	0.47115	0.51923	0.50074	0.84233	0.358728	1.04167	0.641272	0.205608
HLD93	0.44231	0.55769	0.44231	0.49573	0.32359	0.331176	0.892857	0.668824	0.140173
HLD97	0.35922	0.64078	0.38835	0.46261	0.13315	0.346524	0.833333	0.653476	0.11392
HLD99	0.62019	0.37981	0.375	0.47338	0.04002	0.339497	0.793651	0.660503	0.0966916
INS: insertion; DEL: deletion; HWE: Hardy-Weinberg equilibrium; MP: matching probability; TPI: typical paternity index; PD: power of discrimination; PE: power of exclusion.

## Sheet: Baloch
Supplementary Table S1e: Allele frequencies and forensic parameters of 30 Indels in 109 Baloch.
Locus	Allele frequency		Heterozygosity		HWE test	Forensic indices
	INS	DEL	Observed	Expected	P-value	MP	TPI	PD	PE
HLD101	0.52752	0.47248	0.55963	0.50078	0.252	0.387425	1.12766	0.612575	0.242004
HLD111	0.3945	0.6055	0.47706	0.47994	1	0.365205	0.963636	0.634795	0.171518
HLD114	0.47248	0.52752	0.55963	0.50078	0.24979	0.382375	1.10417	0.617625	0.232211
HLD118	0.34862	0.65138	0.38532	0.45626	0.14056	0.367057	0.80303	0.632943	0.100735
HLD122	0.3945	0.6055	0.40367	0.47994	0.11118	0.341638	0.84127	0.658362	0.117399
HLD124	0.49541	0.50459	0.53211	0.50226	0.5671	0.36975	1.06	0.63025	0.213488
HLD125	0.63303	0.36697	0.53211	0.46675	0.15399	0.405606	1.08163	0.594394	0.222706
HLD128	0.47248	0.52752	0.43119	0.50078	0.17743	0.328508	0.868852	0.671492	0.129549
HLD131	0.55963	0.44037	0.45872	0.49516	0.55861	0.341975	0.913793	0.658025	0.149454
HLD133	0.29358	0.70642	0.45872	0.41669	0.35564	0.418399	0.898305	0.581601	0.142587
HLD136	0.60092	0.39908	0.46789	0.48184	0.84168	0.357798	0.929825	0.642202	0.156562
HLD39	0.62963	0.37037	0.42593	0.46856	0.40814	0.357967	0.868852	0.642034	0.129549
HLD40	0.37156	0.62844	0.3578	0.46916	0.0148	0.343995	0.791045	0.656005	0.095572
HLD45	0.6789	0.3211	0.38532	0.438	0.27124	0.382039	0.828125	0.617962	0.111642
HLD48	0.48165	0.51835	0.55963	0.50163	0.2514	0.381534	1.10417	0.618467	0.232211
HLD56	0.66055	0.33945	0.53211	0.45051	0.08386	0.420756	1.08163	0.579244	0.222706
HLD58	0.3945	0.6055	0.47706	0.47994	1	0.36874	0.963636	0.63126	0.171518
HLD6	0.50917	0.49083	0.46789	0.50214	0.56554	0.336419	0.913793	0.663581	0.149454
HLD64	0.73394	0.26606	0.36697	0.39234	0.62035	0.415706	0.80303	0.584294	0.100735
HLD67	0.55046	0.44954	0.47706	0.49719	0.70186	0.356788	0.981481	0.643212	0.179378
HLD70	0.69725	0.30275	0.40367	0.42413	0.65073	0.393822	0.84127	0.606178	0.117399
HLD77	0.44037	0.55963	0.51376	0.49516	0.70199	0.36571	1.01923	0.63429	0.195889
HLD81	0.56881	0.43119	0.47706	0.49279	0.84569	0.357125	0.981481	0.642875	0.179378
HLD83	0.40367	0.59633	0.51376	0.48366	0.55282	0.373958	1	0.626042	0.1875
HLD84	0.55963	0.44037	0.47706	0.49516	0.84505	0.358976	0.981481	0.641023	0.179378
HLD88	0.58716	0.41284	0.34862	0.48704	0.00318	0.330191	0.779412	0.669809	0.0905954
HLD92	0.51835	0.48165	0.46789	0.50163	0.56362	0.342985	0.946429	0.657015	0.163914
HLD93	0.31193	0.68807	0.45872	0.43123	0.65665	0.403249	0.929825	0.596751	0.156562
HLD97	0.32243	0.67757	0.34579	0.43899	0.04489	0.376484	0.757143	0.623517	0.0811767
HLD99	0.62385	0.37615	0.36697	0.47148	0.02424	0.347866	0.791045	0.652134	0.095572
INS: insertion; DEL: deletion; HWE: Hardy-Weinberg equilibrium; MP: matching probability; TPI: typical paternity index; PD: power of discrimination; PE: power of exclusion.
